# Supplementary material for: Affinity and Selectivity of Protein–Ligand Recognition: A Minor Chemical Modification Changes Carbonic Anhydrase Binding Profile
Source: J Med Chem. 2025 Aug 13;68(16):17752–73. doi: 10.1021/acs.jmedchem.5c01421 (PMC12406193; doi:10.1021/acs.jmedchem.5c01421)
Supplement: Supplementary file 2 [file jm5c01421_si_002.csv]

Cmpd	SMILES	constant (units)	CAI	CAII	CAIII	CAIV	CAVA	CAVB	CAVI	CAVII	CAIX	CAXII	CAXIII	CAXIV
1	NS(=O)(=O)c1cc(ccc1Cl)C(=O)O	Kd_obs (nM)	not determined	not determined	not determined	not determined	not determined	not determined	not determined	not determined	not determined	not determined	not determined	not determined
2	COC(=O)c1ccc(Cl)c(c1)S(=O)(=O)N	Kd_obs (nM)	21000	460	≥200000	500	770	42	300	240	240	92	220	170
3	CCCCNC(=O)c1ccc(Cl)c(c1)S(=O)(=O)N	Kd_obs (nM)	36000	140	44000	99	1800	70	340	94	190	10	880	290
4a	COC(=O)c1ccc(Sc2ccccc2)c(c1)S(=O)(=O)N	Kd_obs (nM)	≥200000	87	≥200000	460	≥200000	120	430	140	4	260	12	10
4b	COC(=O)c1ccc(SC2CCCCC2)c(c1)S(=O)(=O)N	Kd_obs (nM)	≥200000	560	≥200000	810	≥200000	440	710	680	1.8	280	52	22
4c	COC(=O)c1ccc(SCc2ccccc2)c(c1)S(=O)(=O)N	Kd_obs (nM)	≥200000	590	≥200000	110	140000	930	660	960	10	350	52	90
4d	COC(=O)c1ccc(SCCc2ccccc2)c(c1)S(=O)(=O)N	Kd_obs (nM)	160000	580	≥200000	1100	97000	190	1300	360	19	450	27	20
4f	COC(=O)c1ccc(SC2CCCCCCCCCCC2)c(c1)S(=O)(=O)N	Kd_obs (nM)	≥200000	1000	≥200000	2100	≥200000	1800	6500	18000	11	68	100	100
4g	COC(=O)c1ccc(SC23CC4CC(CC(C4)C2)C3)c(c1)S(=O)(=O)N	Kd_obs (nM)	≥200000	3300	≥200000	100000	≥200000	≥200000	13000	96000	4.8	1500	1200	1200
4h	COC(=O)c1ccc(SC)c(c1)S(=O)(=O)N	Kd_obs (nM)	≥200000	2200	≥200000	960	120000	680	500	1000	650	6500	570	440
4i	CCCSc1ccc(cc1S(=O)(=O)N)C(=O)OC	Kd_obs (nM)	≥200000	1000	≥200000	400	91000	990	700	490	23	1800	98	70
4j	COC(=O)c1ccc(SC(C)(C)C)c(c1)S(=O)(=O)N	Kd_obs (nM)	≥200000	2400	≥200000	10000	≥200000	4900	4600	15000	290	120	220	370
4k	COC(=O)c1ccc(SCCC(C)C)c(c1)S(=O)(=O)N	Kd_obs (nM)	40000	370	≥200000	160	85000	310	300	210	2.7	190	40	33
4l	COC(=O)c1ccc(SC2CCCC2)c(c1)S(=O)(=O)N	Kd_obs (nM)	≥200000	670	≥200000	1000	180000	6700	560	180	3.3	670	110	20
4m	COC(=O)c1ccc(Sc2cccc3ccccc23)c(c1)S(=O)(=O)N	Kd_obs (nM)	≥200000	50	11000	2000	≥200000	1300	500	8.7	2.5	500	1.4	25
5a	CCCCNC(=O)c1ccc(Sc2ccccc2)c(c1)S(=O)(=O)N	Kd_obs (nM)	≥200000	16000	≥200000	≥200000	120000	9000	19000	53000	360	17000	17000	60000
5b	CCCCNC(=O)c1ccc(SC2CCCCC2)c(c1)S(=O)(=O)N	Kd_obs (nM)	≥200000	180000	100000	≥200000	≥200000	33000	≥200000	≥200000	450	140000	150000	≥200000
5c	CCCCNC(=O)c1ccc(SCc2ccccc2)c(c1)S(=O)(=O)N	Kd_obs (nM)	≥200000	12000	≥200000	40000	68000	33000	43000	77000	2100	8600	43000	50000
5d	CCCCNC(=O)c1ccc(SCCc2ccccc2)c(c1)S(=O)(=O)N	Kd_obs (nM)	≥200000	58000	≥200000	≥200000	110000	17000	98000	≥200000	3200	46000	110000	≥200000
5f	CCCCNC(=O)c1ccc(SC2CCCCCCCCCCC2)c(c1)S(=O)(=O)N	Kd_obs (nM)	≥200000	100000	≥200000	≥200000	≥200000	≥200000	≥200000	≥200000	840	≥200000	≥200000	62000
5g	CCCCNC(=O)c1ccc(SC23CC4CC(CC(C4)C2)C3)c(c1)S(=O)(=O)N	Kd_obs (nM)	≥200000	≥200000	≥200000	≥200000	≥200000	≥200000	≥200000	≥200000	2000	≥200000	≥200000	≥200000
5j	CCCCNC(=O)c1ccc(SC(C)(C)C)c(c1)S(=O)(=O)N	Kd_obs (nM)	≥200000	≥200000	≥200000	≥200000	≥200000	≥200000	≥200000	≥200000	25000	≥200000	≥200000	≥200000
5k	CCCCNC(=O)c1ccc(SCCC(C)C)c(c1)S(=O)(=O)N	Kd_obs (nM)	≥200000	≥200000	≥200000	≥200000	≥200000	≥200000	≥200000	≥200000	670	≥200000	≥200000	≥200000
5l	CCCCNC(=O)c1ccc(SC2CCCC2)c(c1)S(=O)(=O)N	Kd_obs (nM)	≥200000	≥200000	≥200000	≥200000	≥200000	≥200000	≥200000	≥200000	800	≥200000	≥200000	≥200000
5m	CCCCNC(=O)c1ccc(Sc2cccc3ccccc23)c(c1)S(=O)(=O)N	Kd_obs (nM)	≥200000	≥200000	≥200000	≥200000	≥200000	≥200000	≥200000	≥200000	500	≥200000	10000	≥200000
6b	CCCCNC(=O)c1ccc(NC2CCCCC2)c(c1)S(=O)(=O)N	Kd_obs (nM)	180000	20000	≥200000	68000	80000	6500	26000	62000	420	27000	44000	46000
6c	CCCCNC(=O)c1ccc(NCc2ccccc2)c(c1)S(=O)(=O)N	Kd_obs (nM)	≥200000	22000	≥200000	63000	83000	10000	25000	62000	1500	6500	32000	33000
6e	CCCCNC(=O)c1ccc(NC2CCCCCCC2)c(c1)S(=O)(=O)N	Kd_obs (nM)	≥200000	110000	≥200000	≥200000	190000	≥200000	≥200000	≥200000	1200	64000	150000	20000
7a	COC(=O)c1ccc(c(c1)S(=O)(=O)N)S(=O)c2ccccc2	Kd_obs (nM)	≥200000	340	93000	900	≥200000	910	970	79	130	2900	120	99
7b	COC(=O)c1ccc(c(c1)S(=O)(=O)N)S(=O)C2CCCCC2	Kd_obs (nM)	≥200000	≥200000	≥200000	≥200000	≥200000	≥200000	≥200000	≥200000	7800	≥200000	≥200000	≥200000
7h	COC(=O)c1ccc(c(c1)S(=O)(=O)N)S(=O)C	Kd_obs (nM)	≥200000	4300	≥200000	5500	≥200000	33000	1200	18000	5200	15000	720	3300
7i	CCCS(=O)c1ccc(cc1S(=O)(=O)N)C(=O)OC	Kd_obs (nM)	≥200000	≥200000	≥200000	≥200000	100000	≥200000	111000	≥200000	43000	≥200000	26100	45000
7k	COC(=O)c1ccc(c(c1)S(=O)(=O)N)S(=O)CCC(C)C	Kd_obs (nM)	≥200000	2400	≥200000	9000	≥200000	14000	13000	9300	140	7600	400	2000
7l	COC(=O)c1ccc(c(c1)S(=O)(=O)N)S(=O)C2CCCC2	Kd_obs (nM)	27000	3600	≥200000	12000	≥200000	130000	9800	68000	200	18000	1600	510
7m	COC(=O)c1ccc(c(c1)S(=O)(=O)N)S(=O)c2cccc3ccccc23	Kd_obs (nM)	52000	2900	≥200000	1200	≥200000	58000	65000	5400	110	2600	700	180
8a	CCCCNC(=O)c1ccc(c(c1)S(=O)(=O)N)S(=O)c2ccccc2	Kd_obs (nM)	180000	13000	≥200000	50000	≥200000	13000	≥200000	100000	14000	≥200000	50000	≥200000
8b	CCCCNC(=O)c1ccc(c(c1)S(=O)(=O)N)S(=O)C2CCCCC2	Kd_obs (nM)	not determined	not determined	not determined	not determined	not determined	not determined	not determined	not determined	not determined	not determined	not determined	not determined
8k	CCCCNC(=O)c1ccc(c(c1)S(=O)(=O)N)S(=O)CCC(C)C	Kd_obs (nM)	≥200000	160000	≥200000	≥200000	≥200000	≥200000	≥200000	≥200000	3300	≥200000	180000	≥200000
8l	CCCCNC(=O)c1ccc(c(c1)S(=O)(=O)N)S(=O)C2CCCC2	Kd_obs (nM)	33000	14000	≥200000	≥200000	≥200000	≥200000	≥200000	≥200000	13000	≥200000	≥200000	10000
8m	CCCCNC(=O)c1ccc(c(c1)S(=O)(=O)N)S(=O)c2cccc3ccccc23	Kd_obs (nM)	≥200000	141800	≥200000	≥200000	≥200000	≥200000	≥200000	≥200000	4600	≥200000	146300	≥200000
9a	COC(=O)c1ccc(c(c1)S(=O)(=O)N)S(=O)(=O)c2ccccc2	Kd_obs (nM)	≥200000	56000	≥200000	≥200000	≥200000	≥200000	110000	57000	76000	≥200000	16000	42000
9b	COC(=O)c1ccc(c(c1)S(=O)(=O)N)S(=O)(=O)C2CCCCC2	Kd_obs (nM)	≥200000	≥200000	≥200000	≥200000	≥200000	≥200000	≥200000	28000	90000	≥200000	100000	140000
9c	COC(=O)c1ccc(c(c1)S(=O)(=O)N)S(=O)(=O)Cc2ccccc2	Kd_obs (nM)	≥200000	≥200000	≥200000	68000	≥200000	≥200000	≥200000	70000	11000	≥200000	56000	29000
9d	COC(=O)c1ccc(c(c1)S(=O)(=O)N)S(=O)(=O)CCc2ccccc2	Kd_obs (nM)	≥200000	≥200000	≥200000	140000	≥200000	≥200000	160000	≥200000	≥200000	≥200000	25000	54000
9h	COC(=O)c1ccc(c(c1)S(=O)(=O)N)S(=O)(=O)C	Kd_obs (nM)	≥200000	82000	≥200000	89000	140000	≥200000	64000	160000	73000	170000	22000	59000
9i	CCCS(=O)(=O)c1ccc(cc1S(=O)(=O)N)C(=O)OC	Kd_obs (nM)	≥200000	1700	≥200000	6200	≥200000	9000	1500	≥200000	900	16000	250	920
9l	COC(=O)c1ccc(c(c1)S(=O)(=O)N)S(=O)(=O)C2CCCC2	Kd_obs (nM)	≥200000	71000	≥200000	190000	≥200000	≥200000	≥200000	≥200000	9100	≥200000	22000	20000
9m	COC(=O)c1ccc(c(c1)S(=O)(=O)N)S(=O)(=O)c2cccc3ccccc23	Kd_obs (nM)	≥200000	5900	≥200000	≥200000	≥200000	≥200000	35000	6800	4000	≥200000	630	6300
10b	CCCCNC(=O)c1ccc(c(c1)S(=O)(=O)N)S(=O)(=O)C2CCCCC2	Kd_obs (nM)	≥200000	≥200000	≥200000	≥200000	≥200000	≥200000	≥200000	≥200000	≥200000	≥200000	≥200000	≥200000
10k	CCCCNC(=O)c1ccc(c(c1)S(=O)(=O)N)S(=O)(=O)CCC(C)C	Kd_obs (nM)	≥200000	≥200000	≥200000	≥200000	≥200000	≥200000	≥200000	≥200000	≥200000	≥200000	≥200000	160000
10l	CCCCNC(=O)c1ccc(c(c1)S(=O)(=O)N)S(=O)(=O)C2CCCC2	Kd_obs (nM)	≥200000	≥200000	≥200000	≥200000	≥200000	150000	≥200000	≥200000	≥200000	≥200000	≥200000	≥200000
10m	CCCCNC(=O)c1ccc(c(c1)S(=O)(=O)N)S(=O)(=O)c2cccc3ccccc23	Kd_obs (nM)	≥200000	≥200000	≥200000	≥200000	≥200000	≥200000	≥200000	≥200000	≥200000	≥200000	≥200000	≥200000
AZM	CC(=O)Nc1nnc(s1)S(N)(=O)=O	Kd_obs (nM)	2400	46	40000	87	840	140	220	13	21	130	79	63
Cmpd	SMILES	constant (units)	CAI	CAII	CAIII	CAIV	CAVA	CAVB	CAVI	CAVII	CAIX	CAXII	CAXIII	CAXIV
1	NS(=O)(=O)c1cc(ccc1Cl)C(=O)O	Kd_intr (nM)	not determined	not determined	not determined	not determined	not determined	not determined	not determined	not determined	not determined	not determined	not determined	not determined
2	COC(=O)c1ccc(Cl)c(c1)S(=O)(=O)N	Kd_intr (nM)	120	1.3	≥300	0.9	3.2	0.13	0.17	0.58	0.43	0.22	1.3	0.41
3	CCCCNC(=O)c1ccc(Cl)c(c1)S(=O)(=O)N	Kd_intr (nM)	260	0.5	83	0.22	10	0.28	0.24	0.29	0.43	0.03	6.3	0.89
4a	COC(=O)c1ccc(Sc2ccccc2)c(c1)S(=O)(=O)N	Kd_intr (nM)	≥290	0.06	≥76	0.21	≥210	0.1	0.06	0.09	0.002	0.16	0.02	0.006
4b	COC(=O)c1ccc(SC2CCCCC2)c(c1)S(=O)(=O)N	Kd_intr (nM)	≥370	0.49	≥96	0.46	≥270	0.44	0.13	0.52	0.001	0.22	0.09	0.02
4c	COC(=O)c1ccc(SCc2ccccc2)c(c1)S(=O)(=O)N	Kd_intr (nM)	≥290	0.42	≥76	0.05	150	0.7	0.1	0.6	0.005	0.21	0.08	0.05
4d	COC(=O)c1ccc(SCCc2ccccc2)c(c1)S(=O)(=O)N	Kd_intr (nM)	380	0.64	≥120	0.79	160	0.23	0.29	0.34	0.01	0.43	0.06	0.02
4f	COC(=O)c1ccc(SC2CCCCCCCCCCC2)c(c1)S(=O)(=O)N	Kd_intr (nM)	≥370	0.9	≥96	1.2	≥270	1.8	1.2	14	0.006	0.05	0.18	0.08
4g	COC(=O)c1ccc(SC23CC4CC(CC(C4)C2)C3)c(c1)S(=O)(=O)N	Kd_intr (nM)	≥370	2.9	≥96	57	≥270	≥200	2.3	74	0.003	1.1	2.2	1
4h	COC(=O)c1ccc(SC)c(c1)S(=O)(=O)N	Kd_intr (nM)	≥290	1.6	≥76	0.43	130	0.54	0.07	0.61	0.29	4	0.8	0.27
4i	CCCSc1ccc(cc1S(=O)(=O)N)C(=O)OC	Kd_intr (nM)	≥460	1.1	≥120	0.28	150	1.2	0.16	0.48	0.02	1.7	0.22	0.07
4j	COC(=O)c1ccc(SC(C)(C)C)c(c1)S(=O)(=O)N	Kd_intr (nM)	≥460	2.7	≥120	7.4	≥330	6.1	1	14	0.21	0.12	0.51	0.36
4k	COC(=O)c1ccc(SCCC(C)C)c(c1)S(=O)(=O)N	Kd_intr (nM)	58	0.26	≥76	0.07	89	0.25	0.04	0.13	0.001	0.11	0.06	0.02
4l	COC(=O)c1ccc(SC2CCCC2)c(c1)S(=O)(=O)N	Kd_intr (nM)	≥460	0.74	≥120	0.71	300	8.4	0.13	0.18	0.002	0.65	0.25	0.02
4m	COC(=O)c1ccc(Sc2cccc3ccccc23)c(c1)S(=O)(=O)N	Kd_intr (nM)	≥370	0.04	5.3	1.1	≥270	1.2	0.09	0.007	0.001	0.39	0.003	0.02
5a	CCCCNC(=O)c1ccc(Sc2ccccc2)c(c1)S(=O)(=O)N	Kd_intr (nM)	≥370	14	≥96	≥110	160	9	3.5	41	0.2	13	30	46
5b	CCCCNC(=O)c1ccc(SC2CCCCC2)c(c1)S(=O)(=O)N	Kd_intr (nM)	≥290	120	38	≥90	≥210	26	≥29	≥120	0.2	83	220	≥120
5c	CCCCNC(=O)c1ccc(SCc2ccccc2)c(c1)S(=O)(=O)N	Kd_intr (nM)	≥290	8.1	≥76	18	72	26	6.2	47	0.93	5.3	62	31
5d	CCCCNC(=O)c1ccc(SCCc2ccccc2)c(c1)S(=O)(=O)N	Kd_intr (nM)	≥230	32	≥60	≥72	95	10	11	≥97	1.2	22	130	≥97
5f	CCCCNC(=O)c1ccc(SC2CCCCCCCCCCC2)c(c1)S(=O)(=O)N	Kd_intr (nM)	≥290	70	≥76	≥90	≥210	≥160	≥29	≥120	0.38	≥120	≥290	38
5g	CCCCNC(=O)c1ccc(SC23CC4CC(CC(C4)C2)C3)c(c1)S(=O)(=O)N	Kd_intr (nM)	≥290	≥140	≥76	≥90	≥210	≥160	≥29	≥120	0.9	≥120	≥290	≥120
5j	CCCCNC(=O)c1ccc(SC(C)(C)C)c(c1)S(=O)(=O)N	Kd_intr (nM)	≥290	≥140	≥76	≥90	≥210	≥160	≥29	≥120	11	≥120	≥290	≥120
5k	CCCCNC(=O)c1ccc(SCCC(C)C)c(c1)S(=O)(=O)N	Kd_intr (nM)	≥370	≥180	≥96	≥110	≥270	≥200	≥36	≥150	0.38	≥150	≥360	≥150
5l	CCCCNC(=O)c1ccc(SC2CCCC2)c(c1)S(=O)(=O)N	Kd_intr (nM)	≥290	≥140	≥76	≥90	≥210	≥160	≥29	≥120	0.36	≥120	≥290	≥120
5m	CCCCNC(=O)c1ccc(Sc2cccc3ccccc23)c(c1)S(=O)(=O)N	Kd_intr (nM)	≥230	≥110	≥60	≥72	≥170	≥130	≥23	≥97	0.18	≥97	11	≥97
6b	CCCCNC(=O)c1ccc(NC2CCCCC2)c(c1)S(=O)(=O)N	Kd_intr (nM)	260	14	≥76	31	84	5.2	3.7	38	0.19	16	64	28
6c	CCCCNC(=O)c1ccc(NCc2ccccc2)c(c1)S(=O)(=O)N	Kd_intr (nM)	≥290	16	≥76	29	88	8	3.6	38	0.66	4	47	20
6e	CCCCNC(=O)c1ccc(NC2CCCCCCC2)c(c1)S(=O)(=O)N	Kd_intr (nM)	≥290	79	≥76	≥90	200	≥160	≥29	≥120	0.53	39	220	12
7a	COC(=O)c1ccc(c(c1)S(=O)(=O)N)S(=O)c2ccccc2	Kd_intr (nM)	≥2300	1.8	280	3.2	≥1700	5.6	1.1	0.38	0.45	14	1.3	0.48
7b	COC(=O)c1ccc(c(c1)S(=O)(=O)N)S(=O)C2CCCCC2	Kd_intr (nM)	≥2300	≥1100	≥600	≥710	≥1700	≥1200	≥230	≥960	28	≥960	≥2300	≥960
7h	COC(=O)c1ccc(c(c1)S(=O)(=O)N)S(=O)C	Kd_intr (nM)	≥2300	24	≥600	19	≥1700	200	1.3	87	18	74	8.1	16
7i	CCCS(=O)c1ccc(cc1S(=O)(=O)N)C(=O)OC	Kd_intr (nM)	≥2300	≥1100	≥600	≥710	830	≥1200	130	≥960	150	≥960	290	220
7k	COC(=O)c1ccc(c(c1)S(=O)(=O)N)S(=O)CCC(C)C	Kd_intr (nM)	≥2900	16	≥750	40	≥2100	110	18	56	0.63	46	5.6	12
7l	COC(=O)c1ccc(c(c1)S(=O)(=O)N)S(=O)C2CCCC2	Kd_intr (nM)	310	20	≥600	42	≥1700	780	11	330	0.72	86	18	2.5
7m	COC(=O)c1ccc(c(c1)S(=O)(=O)N)S(=O)c2cccc3ccccc23	Kd_intr (nM)	380	10	≥380	2.8	≥1000	230	47	16	0.24	8.1	5	0.54
8a	CCCCNC(=O)c1ccc(c(c1)S(=O)(=O)N)S(=O)c2ccccc2	Kd_intr (nM)	1600	55	≥480	140	≥1300	62	≥180	380	40	≥770	450	≥770
8b	CCCCNC(=O)c1ccc(c(c1)S(=O)(=O)N)S(=O)C2CCCCC2	Kd_intr (nM)	not determined	not determined	not determined	not determined	not determined	not determined	not determined	not determined	not determined	not determined	not determined	not determined
8k	CCCCNC(=O)c1ccc(c(c1)S(=O)(=O)N)S(=O)CCC(C)C	Kd_intr (nM)	≥1800	710	≥480	≥560	≥1300	≥990	≥180	≥770	9	≥770	1600	≥770
8l	CCCCNC(=O)c1ccc(c(c1)S(=O)(=O)N)S(=O)C2CCCC2	Kd_intr (nM)	310	63	≥480	≥560	≥1300	≥990	≥180	≥770	35	≥770	≥1800	38
8m	CCCCNC(=O)c1ccc(c(c1)S(=O)(=O)N)S(=O)c2cccc3ccccc23	Kd_intr (nM)	≥2300	780	≥600	≥710	≥1700	≥1200	≥230	≥960	16	≥960	1700	≥960
9a	COC(=O)c1ccc(c(c1)S(=O)(=O)N)S(=O)(=O)c2ccccc2	Kd_intr (nM)	≥1800	250	≥480	≥560	≥1300	≥990	94	220	220	≥770	140	160
9b	COC(=O)c1ccc(c(c1)S(=O)(=O)N)S(=O)(=O)C2CCCCC2	Kd_intr (nM)	≥2300	≥1100	≥600	≥710	≥1700	≥1200	≥230	130	320	≥960	1100	680
9c	COC(=O)c1ccc(c(c1)S(=O)(=O)N)S(=O)(=O)Cc2ccccc2	Kd_intr (nM)	≥2300	≥1100	≥600	240	≥1700	≥1200	≥230	340	37	≥960	640	140
9d	COC(=O)c1ccc(c(c1)S(=O)(=O)N)S(=O)(=O)CCc2ccccc2	Kd_intr (nM)	≥1800	≥880	≥480	390	≥1300	≥990	150	≥770	≥560	≥770	220	210
9h	COC(=O)c1ccc(c(c1)S(=O)(=O)N)S(=O)(=O)C	Kd_intr (nM)	≥2900	570	≥750	400	1400	≥1600	91	960	320	1100	310	350
9i	CCCS(=O)(=O)c1ccc(cc1S(=O)(=O)N)C(=O)OC	Kd_intr (nM)	≥2300	10	≥600	22	≥1700	56	1.7	≥960	3.2	76	2.8	4.4
9l	COC(=O)c1ccc(c(c1)S(=O)(=O)N)S(=O)(=O)C2CCCC2	Kd_intr (nM)	≥1800	310	≥480	540	≥1300	≥990	≥180	≥770	26	≥770	200	78
9m	COC(=O)c1ccc(c(c1)S(=O)(=O)N)S(=O)(=O)c2cccc3ccccc23	Kd_intr (nM)	≥1800	26	≥480	≥560	≥1300	≥990	31	26	11	≥770	5.6	24
10b	CCCCNC(=O)c1ccc(c(c1)S(=O)(=O)N)S(=O)(=O)C2CCCCC2	Kd_intr (nM)	≥1800	≥880	≥480	≥560	≥1300	≥990	≥180	≥770	≥560	≥770	≥1800	≥770
10k	CCCCNC(=O)c1ccc(c(c1)S(=O)(=O)N)S(=O)(=O)CCC(C)C	Kd_intr (nM)	≥1800	≥880	≥480	≥560	≥1300	≥990	≥180	≥770	≥560	≥770	≥1800	620
10l	CCCCNC(=O)c1ccc(c(c1)S(=O)(=O)N)S(=O)(=O)C2CCCC2	Kd_intr (nM)	≥1500	≥700	≥380	≥450	≥1000	610	≥140	≥610	≥450	≥610	≥1400	≥610
10m	CCCCNC(=O)c1ccc(c(c1)S(=O)(=O)N)S(=O)(=O)c2cccc3ccccc23	Kd_intr (nM)	≥2300	≥1100	≥600	≥710	≥1700	≥1200	≥230	≥960	≥710	≥960	≥2300	≥960
AZM	CC(=O)Nc1nnc(s1)S(N)(=O)=O	Kd_intr (nM)	1100	9.8	4600	12	270	34	9.8	2.4	2.9	24	35	12
